# Supplementary material for: Comparing Prognostic Factors of Cancers Identified by Artificial Intelligence (AI) and Human Readers in Breast Cancer Screening
Source: Cancers (Basel). 2023 Jun 6;15(12):3069. doi: 10.3390/cancers15123069 (PMC10296295; doi:10.3390/cancers15123069)
Supplement: Supplementary file 1 [file cancers-15-03069-s001.zip]

Archive with 1 entries (1 files):
- cancers-2340101-supplementary.pdf
